# Supplementary material for: Myricetin Suppresses Ovarian Cancer In Vitro by Activating the p38/Sapla Signaling Pathway and Suppressing Intracellular Oxidative Stress
Source: Front Oncol. 2022 May 11;12:903394. doi: 10.3389/fonc.2022.903394 (PMC9130763; doi:10.3389/fonc.2022.903394)
Supplement: Supplementary file 1 [file DataSheet_1.zip]

Archive with 12 entries (11 files):
- FIG6/
- FIG6/11 c-c3.tif
- FIG6/12 c-c-9.tif
- FIG6/13 GAPDH.tif
- FIG6/2 p-p38.tif
- FIG6/3 Sapla.tif
- FIG6/4 EGFR.tif
- FIG6/5 MMP-2.tif
- FIG6/6 MMP-3.tif
- FIG6/7 MMP-9.tif
- FIG6/8 Bax.tif
- FIG6/9 Bcl-2.tif
